# Supplementary material for: Congruent Validity of Resting Energy Expenditure Predictive Equations in Young Adults
Source: Nutrients. 2019 Jan 22;11(2):223. doi: 10.3390/nu11020223 (PMC6413219; doi:10.3390/nu11020223)
Supplement: Supplementary file 1 [file nutrients-11-00223-s001.zip]

Archive with 3 entries (3 files):
- File S1.xlsx
- Table S1.docx
- Table S2.docx
