# Supplementary material for: Congruent Validity of Resting Energy Expenditure Predictive Equations in Young Adults
Source: Nutrients. 2019 Jan 22;11(2):223. doi: 10.3390/nu11020223 (PMC6413219; doi:10.3390/nu11020223)
Supplement: Supplementary file 1 [file nutrients-11-00223-s001.zip › File S1.xlsx]

## Sheet: Individual data
Determination of resting energy expenditure and estimated energy requirement by predictive equations in young healthy adults
The present calculator has been developed by the PROFITH “PROmoting FITness and Health through physical activity” research group. Department of Physical and Sports Education, Faculty of Sports Science, University of Granada
Authors: Francisco J. Amaro-Gahete, Guillermo Sanchez-Delgado, Juan M.A. Alcantara, Borja Martinez-Tellez, Victoria Muñoz-Hernandez, Elisa Merchan, Marie Löf, Idoia Labayen & Jonatan R. Ruiz.
Contact: Francisco J. Amaro Gahete (amarof@ugr.es)
February 27th, 2018
Sex		Introduce the participant´s sex (Men=0 / Women=1)	0			Normal-weight men	BC	1	Schofield et al. (1985)	M: 0.063*W+2.896	M	0.063*Weight+2.896	Schofield WN. Predicting basal metabolic rate, new standards and review of previous work. Hum Nutr Clin Nutr. 1985;39 Suppl 1:5–41.
			1						FAO/WHO/UNU (1985)	M: 15.3*W+679	M	15.3*Weight+679	FAO/WHO/UNU. Energy and protein requirements. Geneva, Switzerland: World Health Organ Tech Rep Ser, 1985.
Age		Introduce the participant´s age in years (between 18-26 years)					No BC	2	Schofield et al. (1985)	M: 0.063*W+2.896	M	0.063*Weight+2.896	Schofield WN. Predicting basal metabolic rate, new standards and review of previous work. Hum Nutr Clin Nutr. 1985;39 Suppl 1:5–41.
									FAO/WHO/UNU (1985)	M: 15.3*W+679	M	15.3*Weight+679	FAO/WHO/UNU. Energy and protein requirements. Geneva, Switzerland: World Health Organ Tech Rep Ser, 1985.
Weight		Introduce the participant´s weight in kilograms (between 40-140 kg)	0			Overweight men	BC	3	Livingston et al. (2005)	M: 293*W^0.4330– 5.92*A	M	293*Weight^0.4330– 5.92*Age	Livingston EH, Kohlstadt I. Simplified resting metabolic rate-predicting formulas for normal-sized and obese individuals. Obes Res. 2005 Jul;13(7):1255–62.
									Korth et al. (2007)	M: 108.1*FFM+1231	M	108.1*Fat Free Mass+1231	Korth O, Bosy-Westphal A, Zschoche P, Glüer CC, Heller M, Müller MJ. Influence of methods used in body composition analysis on the prediction of resting energy expenditure. Eur J Clin Nutr. 2007 May;61(5):582–9.
Height		Introduce the participant´s height in meters (between 1.40-2.00 m)					No BC	4	Livingston et al. (2005)	M: 293*W^0.4330– 5.92*A	M	293*Weight^0.4330– 5.92*Age	Livingston EH, Kohlstadt I. Simplified resting metabolic rate-predicting formulas for normal-sized and obese individuals. Obes Res. 2005 Jul;13(7):1255–62.
						Obese men	BC	5	Owen et al. (1989)	M: 22.3*FFM+290	M	22.3*Fat Free Mass+290	Owen OE, Holup JL, D’Alessio DA, Craig ES, Polansky M, Smalley KJ, et al. A reappraisal of the caloric requirements of men. Am J Clin Nutr. 1987 Dec;46(6):875–85.
Body mass index		Introduce the participant´s weight and height							Bernstein et al. (1983)	M: 11.02*WT+10.23*HTCM-5.8*AGE-1032	M	M: 11.02*Weight+10.23*Height-5.8*Age-1032	Bernstein RS, Thornton JC, Yang MU, Wang J, Redmond AM, Pierson RN, et al. Prediction of the resting metabolic rate in obese patients. Am J Clin Nutr. 1983 Apr;37(4):595–602.
							No BC	6	Bernstein et al. (1983)	M: 11.02*WT+10.23*HTCM-5.8*AGE-1032	M	M: 11.02*Weight+10.23*Height-5.8*Age-1032	Bernstein RS, Thornton JC, Yang MU, Wang J, Redmond AM, Pierson RN, et al. Prediction of the resting metabolic rate in obese patients. Am J Clin Nutr. 1983 Apr;37(4):595–602.
Fat free mass		Introduce the participant´s fat free mass in kilograms	0	0		Normal-weight women	BC	7	Mifflin et al. (1990)	F: 9.99*W+6.25*H-4.92*A–161	F	9.99*Weight+6.25*Height-4.92*Age–161	Mifflin MD, St Jeor ST, Hill LA, Scott BJ, Daugherty SA, Koh YO. A new predictive equation for resting energy expenditure in healthy individuals. Am J Clin Nutr. 1990 Feb;51(2):241–7.
									FAO/WHO/UNU (1985)	F: 13.3*W+334*H+35	F	13.3*Weight+334*Height+35	FAO/WHO/UNU. Energy and protein requirements. Geneva, Switzerland: World Health Organ Tech Rep Ser, 1985.
Fat mass		Introduce the participant´s fat mass in kilograms	0	0			No BC	8	Mifflin et al. (1990)	F: 9.99*W+6.25*H-4.92*A–161	F	9.99*Weight+6.25*Height-4.92*Age–161	Mifflin MD, St Jeor ST, Hill LA, Scott BJ, Daugherty SA, Koh YO. A new predictive equation for resting energy expenditure in healthy individuals. Am J Clin Nutr. 1990 Feb;51(2):241–7.
									FAO/WHO/UNU (1985)	F: 13.3*W+334*H+35	F	13.3*Weight+334*Height+35	FAO/WHO/UNU. Energy and protein requirements. Geneva, Switzerland: World Health Organ Tech Rep Ser, 1985.
Resting Energy Expenditure estimation						Overweight women	BC	9	Johnstone et al. (2006)	F: 90.2*FFM+31.6*FM-12.2*A+1613	F	90.2*Fat Free Mass+31.6*Fat Mass-12.2*Age+1613	Johnstone AM, Rance KA, Murison SD, Duncan JS, Speakman JR. Additional anthropometric measures may improve the predictability of basal metabolic rate in adult subjects. Eur J Clin Nutr. 2006 Dec;60(12):1437–44.
Reference							No BC	10	Frankenfield et al. (2013)	F: WT*10+H*3−A*5+454	F	Weight*10+Height*3−Age*5+454	Frankenfield D. Bias and accuracy of resting metabolic rate equations in non-obese and obese adults. Clin Nutr. 2013 Dec;32(6):976–82.
						Obese women	BC	11	Owen et al. (1989)	F: WT*10.2+879	F	Weight*10.2+879	Owen OE, Kavle E, Owen RS, Polansky M, Caprio S, Mozzoli MA, et al. A reappraisal of caloric requirements in healthy women. Am J Clin Nutr. 1986 Jul;44(1):1–19.
							No BC	12	Owen et al. (1989)	F: WT*10.2+879	F	Weight*10.2+879	Owen OE, Kavle E, Owen RS, Polansky M, Caprio S, Mozzoli MA, et al. A reappraisal of caloric requirements in healthy women. Am J Clin Nutr. 1986 Jul;44(1):1–19.
Estimated Energy Requirement								1	Schofield et al. (1985)	M: 0.063*W+2.896	M	0.063*Weight+2.896	Schofield WN. Predicting basal metabolic rate, new standards and review of previous work. Hum Nutr Clin Nutr. 1985;39 Suppl 1:5–41.
								2	FAO/WHO/UNU (1985)	M: 15.3*W+679	M	15.3*Weight+679	FAO/WHO/UNU. Energy and protein requirements. Geneva, Switzerland: World Health Organ Tech Rep Ser, 1985.
Physical activity habits		Introduce 1-5 in the cell B24 considering the participant´s physical activity habits (see conditions below)
	1= Sedentary (very physically inactive, inactive in both work and leisure)				1			3	Livingston et al. (2005)	M: 293*W^0.4330– 5.92*A	M	293*Weight^0.4330– 5.92*Age	Livingston EH, Kohlstadt I. Simplified resting metabolic rate-predicting formulas for normal-sized and obese individuals. Obes Res. 2005 Jul;13(7):1255–62.
	2= Lightly active (the daily routine includes some walking, or intense exercise once or twice per week)				2			4	Korth et al. (2007)	M: 108.1*FFM+1231	M	108.1*Fat Free Mass+1231	Korth O, Bosy-Westphal A, Zschoche P, Glüer CC, Heller M, Müller MJ. Influence of methods used in body composition analysis on the prediction of resting energy expenditure. Eur J Clin Nutr. 2007 May;61(5):582–9.
	3= Moderately active (intense exercise lasting 20–45 minutes at least three time per week, or a job with a lot of walking, or a moderate intensity job)				3
	4= Very Active (intense exercise lasting at least an hour per day, or a heavy physical job, such as a mail carrier or an athlete in training)				4			5	Owen et al. (1989)	M: 22.3*FFM+290	M	22.3*Fat Free Mass+290	Owen OE, Holup JL, D’Alessio DA, Craig ES, Polansky M, Smalley KJ, et al. A reappraisal of the caloric requirements of men. Am J Clin Nutr. 1987 Dec;46(6):875–85.
	5=Extremely active (an athlete on an unstoppable training schedule or a very demanding job, such as working in the armed forces or shoveling coal)				5			6	Berstein et al. (1983)	M: 11.02*WT+10.23*HTCM-5.8*AGE-1032	M	M: 11.02*Weight+10.23*Height-5.8*Age-1032	Bernstein RS, Thornton JC, Yang MU, Wang J, Redmond AM, Pierson RN, et al. Prediction of the resting metabolic rate in obese patients. Am J Clin Nutr. 1983 Apr;37(4):595–602.
Reference	Energy Requirements of Adults, Report of a Joint FAO/WHO/UNU Expert Consultation (http://www.fao.org/docrep/007/y5686e/y5686e07.htm)
								7	Mifflin et al. (1990)	F: 9.99*W+6.25*H-4.92*A–161	F	9.99*Weight+6.25*Height-4.92*Age–161	Mifflin MD, St Jeor ST, Hill LA, Scott BJ, Daugherty SA, Koh YO. A new predictive equation for resting energy expenditure in healthy individuals. Am J Clin Nutr. 1990 Feb;51(2):241–7.
								8	Johnstone et al. (2006)	F: 90.2*FFM+31.6*FM-12.2*A+1613	F	90.2*Fat Free Mass+31.6*Fat Mass-12.2*Age+1613	Johnstone AM, Rance KA, Murison SD, Duncan JS, Speakman JR. Additional anthropometric measures may improve the predictability of basal metabolic rate in adult subjects. Eur J Clin Nutr. 2006 Dec;60(12):1437–44.
								9	Frankenfield et al. (2013)	F: WT*10+H*3−A*5+454	F	Weight*10+Height*3−Age*5+454	Frankenfield D. Bias and accuracy of resting metabolic rate equations in non-obese and obese adults. Clin Nutr. 2013 Dec;32(6):976–82.

## Sheet: Data base
Determination of resting energy expenditure and estimated energy requirement by predictive equations in young healthy adults
The present calculator has been developed by the PROFITH “PROmoting FITness and Health through physical activity” research group. Department of Physical and Sports Education, Faculty of Sports Science, University of Granada
Authors: Francisco J. Amaro-Gahete, Guillermo Sanchez-Delgado, Juan M.A. Alcantara, Borja Martinez-Tellez, Victoria Muñoz-Hernandez, Elisa Merchan, Marie Löf, Idoia Labayen & Jonatan R. Ruiz.
Contact: Francisco J. Amaro Gahete (amarof@ugr.es)
February 27th, 2018
ID	Sex	Age	Weight	Height	Body mass index	Fat Free Mass	Fat mass	Physical activity habits	Resting Energy Expenditure 1	Equation 1	Reference abb 1	Reference 1	Resting Energy Expenditure 2	Equation 2	Reference abb 2	Reference 2	Estimated Energy requirements 1	Estimated Energy requirements 2		Para numero de REE	Para REE	Comprobante Fat Free Mass	Vacio o no Fat Mass	Comprobante Fat Mass	Vacio o no Fat Mass	Para numero ref 1	Para numero ref 2
																						0	0	0	0
																						0	0	0	0					Normal-weight men	BC	1	Schofield et al. (1985)	M: 0.063*W+2.896	M	0.063*Weight+2.896	Schofield WN. Predicting basal metabolic rate, new standards and review of previous work. Hum Nutr Clin Nutr. 1985;39 Suppl 1:5–41.
																						0	0	0	0								FAO/WHO/UNU (1985)	M: 15.3*W+679	M	15.3*Weight+679	FAO/WHO/UNU. Energy and protein requirements. Geneva, Switzerland: World Health Organ Tech Rep Ser, 1985.
																						0	0	0	0						No BC	2	Schofield et al. (1985)	M: 0.063*W+2.896	M	0.063*Weight+2.896	Schofield WN. Predicting basal metabolic rate, new standards and review of previous work. Hum Nutr Clin Nutr. 1985;39 Suppl 1:5–41.
																						0	0	0	0								FAO/WHO/UNU (1985)	M: 15.3*W+679	M	15.3*Weight+679	FAO/WHO/UNU. Energy and protein requirements. Geneva, Switzerland: World Health Organ Tech Rep Ser, 1985.
																						0	0	0	0					Overweight men	BC	3	Livingston et al. (2005)	M: 293*W^0.4330– 5.92*A	M	293*Weight^0.4330– 5.92*Age	Livingston EH, Kohlstadt I. Simplified resting metabolic rate-predicting formulas for normal-sized and obese individuals. Obes Res. 2005 Jul;13(7):1255–62.
																						0	0	0	0								Korth et al. (2007)	M: 108.1*FFM+1231	M	108.1*Fat Free Mass+1231	Korth O, Bosy-Westphal A, Zschoche P, Glüer CC, Heller M, Müller MJ. Influence of methods used in body composition analysis on the prediction of resting energy expenditure. Eur J Clin Nutr. 2007 May;61(5):582–9.
																						0	0	0	0						No BC	4	Livingston et al. (2005)	M: 293*W^0.4330– 5.92*A	M	293*Weight^0.4330– 5.92*Age	Livingston EH, Kohlstadt I. Simplified resting metabolic rate-predicting formulas for normal-sized and obese individuals. Obes Res. 2005 Jul;13(7):1255–62.
																						0	0	0	0					Obese men	BC	5	Owen et al. (1989)	M: 22.3*FFM+290	M	22.3*Fat Free Mass+290	Owen OE, Holup JL, D’Alessio DA, Craig ES, Polansky M, Smalley KJ, et al. A reappraisal of the caloric requirements of men. Am J Clin Nutr. 1987 Dec;46(6):875–85.
																						0	0	0	0								Bernstein et al. (1983)	M: 11.02*WT+10.23*HTCM-5.8*AGE-1032	M	M: 11.02*Weight+10.23*Height-5.8*Age-1032	Bernstein RS, Thornton JC, Yang MU, Wang J, Redmond AM, Pierson RN, et al. Prediction of the resting metabolic rate in obese patients. Am J Clin Nutr. 1983 Apr;37(4):595–602.
																						0	0	0	0						No BC	6	Bernstein et al. (1983)	M: 11.02*WT+10.23*HTCM-5.8*AGE-1032	M	M: 11.02*Weight+10.23*Height-5.8*Age-1032	Bernstein RS, Thornton JC, Yang MU, Wang J, Redmond AM, Pierson RN, et al. Prediction of the resting metabolic rate in obese patients. Am J Clin Nutr. 1983 Apr;37(4):595–602.
																						0	0	0	0					Normal-weight women	BC	7	Mifflin et al. (1990)	F: 9.99*W+6.25*H-4.92*A–161	F	9.99*Weight+6.25*Height-4.92*Age–161	Mifflin MD, St Jeor ST, Hill LA, Scott BJ, Daugherty SA, Koh YO. A new predictive equation for resting energy expenditure in healthy individuals. Am J Clin Nutr. 1990 Feb;51(2):241–7.
																						0	0	0	0								FAO/WHO/UNU (1985)	F: 13.3*W+334*H+35	F	13.3*Weight+334*Height+35	FAO/WHO/UNU. Energy and protein requirements. Geneva, Switzerland: World Health Organ Tech Rep Ser, 1985.
																						0	0	0	0						No BC	8	Mifflin et al. (1990)	F: 9.99*W+6.25*H-4.92*A–161	F	9.99*Weight+6.25*Height-4.92*Age–161	Mifflin MD, St Jeor ST, Hill LA, Scott BJ, Daugherty SA, Koh YO. A new predictive equation for resting energy expenditure in healthy individuals. Am J Clin Nutr. 1990 Feb;51(2):241–7.
																						0	0	0	0								FAO/WHO/UNU (1985)	F: 13.3*W+334*H+35	F	13.3*Weight+334*Height+35	FAO/WHO/UNU. Energy and protein requirements. Geneva, Switzerland: World Health Organ Tech Rep Ser, 1985.
																						0	0	0	0					Overweight women	BC	9	Johnstone et al. (2006)	F: 90.2*FFM+31.6*FM-12.2*A+1613	F	90.2*Fat Free Mass+31.6*Fat Mass-12.2*Age+1613	Johnstone AM, Rance KA, Murison SD, Duncan JS, Speakman JR. Additional anthropometric measures may improve the predictability of basal metabolic rate in adult subjects. Eur J Clin Nutr. 2006 Dec;60(12):1437–44.
																						0	0	0	0						No BC	10	Frankenfield et al. (2013)	F: WT*10+H*3−A*5+454	F	Weight*10+Height*3−Age*5+454	Frankenfield D. Bias and accuracy of resting metabolic rate equations in non-obese and obese adults. Clin Nutr. 2013 Dec;32(6):976–82.
																						0	0	0	0					Obese women	BC	11	Owen et al. (1989)	F: WT*10.2+879	F	Weight*10.2+879	Owen OE, Kavle E, Owen RS, Polansky M, Caprio S, Mozzoli MA, et al. A reappraisal of caloric requirements in healthy women. Am J Clin Nutr. 1986 Jul;44(1):1–19.
																						0	0	0	0						No BC	12	Owen et al. (1989)	F: WT*10.2+879	F	Weight*10.2+879	Owen OE, Kavle E, Owen RS, Polansky M, Caprio S, Mozzoli MA, et al. A reappraisal of caloric requirements in healthy women. Am J Clin Nutr. 1986 Jul;44(1):1–19.
																						0	0	0	0
																						0	0	0	0							1	Schofield et al. (1985)	M: 0.063*W+2.896	M	0.063*Weight+2.896	Schofield WN. Predicting basal metabolic rate, new standards and review of previous work. Hum Nutr Clin Nutr. 1985;39 Suppl 1:5–41.
																						0	0	0	0							2	FAO/WHO/UNU (1985)	M: 15.3*W+679	M	15.3*Weight+679	FAO/WHO/UNU. Energy and protein requirements. Geneva, Switzerland: World Health Organ Tech Rep Ser, 1985.
																						0	0	0	0
																						0	0	0	0
																						0	0	0	0							3	Livingston et al. (2005)	M: 293*W^0.4330– 5.92*A	M	293*Weight^0.4330– 5.92*Age	Livingston EH, Kohlstadt I. Simplified resting metabolic rate-predicting formulas for normal-sized and obese individuals. Obes Res. 2005 Jul;13(7):1255–62.
																						0	0	0	0							4	Korth et al. (2007)	M: 108.1*FFM+1231	M	108.1*Fat Free Mass+1231	Korth O, Bosy-Westphal A, Zschoche P, Glüer CC, Heller M, Müller MJ. Influence of methods used in body composition analysis on the prediction of resting energy expenditure. Eur J Clin Nutr. 2007 May;61(5):582–9.
																						0	0	0	0
																						0	0	0	0							5	Owen et al. (1989)	M: 22.3*FFM+290	M	22.3*Fat Free Mass+290	Owen OE, Holup JL, D’Alessio DA, Craig ES, Polansky M, Smalley KJ, et al. A reappraisal of the caloric requirements of men. Am J Clin Nutr. 1987 Dec;46(6):875–85.
																						0	0	0	0							6	Berstein et al. (1983)	M: 11.02*WT+10.23*HTCM-5.8*AGE-1032	M	M: 11.02*Weight+10.23*Height-5.8*Age-1032	Bernstein RS, Thornton JC, Yang MU, Wang J, Redmond AM, Pierson RN, et al. Prediction of the resting metabolic rate in obese patients. Am J Clin Nutr. 1983 Apr;37(4):595–602.
																						0	0	0	0
																						0	0	0	0							7	Mifflin et al. (1990)	F: 9.99*W+6.25*H-4.92*A–161	F	9.99*Weight+6.25*Height-4.92*Age–161	Mifflin MD, St Jeor ST, Hill LA, Scott BJ, Daugherty SA, Koh YO. A new predictive equation for resting energy expenditure in healthy individuals. Am J Clin Nutr. 1990 Feb;51(2):241–7.
																						0	0	0	0
																						0	0	0	0
																						0	0	0	0
																						0	0	0	0							8	Johnstone et al. (2006)	F: 90.2*FFM+31.6*FM-12.2*A+1613	F	90.2*Fat Free Mass+31.6*Fat Mass-12.2*Age+1613	Johnstone AM, Rance KA, Murison SD, Duncan JS, Speakman JR. Additional anthropometric measures may improve the predictability of basal metabolic rate in adult subjects. Eur J Clin Nutr. 2006 Dec;60(12):1437–44.
																						0	0	0	0							9	Frankenfield et al. (2013)	F: WT*10+H*3−A*5+454	F	Weight*10+Height*3−Age*5+454	Frankenfield D. Bias and accuracy of resting metabolic rate equations in non-obese and obese adults. Clin Nutr. 2013 Dec;32(6):976–82.
																						0	0	0	0
																						0	0	0	0
																						0	0	0	0
																						0	0	0	0
																						0	0	0	0
																						0	0	0	0
																						0	0	0	0
																						0	0	0	0
																						0	0	0	0
																						0	0	0	0
																						0	0	0	0
																						0	0	0	0
																						0	0	0	0
																						0	0	0	0
																						0	0	0	0
																						0	0	0	0
																						0	0	0	0
																						0	0	0	0
																						0	0	0	0
																						0	0	0	0
																						0	0	0	0
																						0	0	0	0
																						0	0	0	0
																						0	0	0	0
																						0	0	0	0
																						0	0	0	0
																						0	0	0	0
																						0	0	0	0
																						0	0	0	0
																						0	0	0	0
																						0	0	0	0
																						0	0	0	0
																						0	0	0	0
																						0	0	0	0
																						0	0	0	0
																						0	0	0	0
																						0	0	0	0
																						0	0	0	0
																						0	0	0	0
																						0	0	0	0
																						0	0	0	0
																						0	0	0	0
																						0	0	0	0
																						0	0	0	0
																						0	0	0	0
																						0	0	0	0
																						0	0	0	0
																						0	0	0	0
																						0	0	0	0
																						0	0	0	0
																						0	0	0	0
																						0	0	0	0
																						0	0	0	0
																						0	0	0	0
																						0	0	0	0
																						0	0	0	0
																						0	0	0	0
																						0	0	0	0
																						0	0	0	0
																						0	0	0	0
																						0	0	0	0
																						0	0	0	0
																						0	0	0	0
																						0	0	0	0
																						0	0	0	0
																						0	0	0	0
																						0	0	0	0
																						0	0	0	0
																						0	0	0	0
																						0	0	0	0
																						0	0	0	0
																						0	0	0	0
																						0	0	0	0
																						0	0	0	0
																						0	0	0	0
																						0	0	0	0
																						0	0	0	0
																						0	0	0	0
																						0	0	0	0
																						0	0	0	0
																						0	0	0	0
																						0	0	0	0
																						0	0	0	0
																						0	0	0	0
																						0	0	0	0
																						0	0	0	0
																						0	0	0	0
																						0	0	0	0
																						0	0	0	0
																						0	0	0	0
																						0	0	0	0
																						0	0	0	0
																						0	0	0	0
																						0	0	0	0
																						0	0	0	0
																						0	0	0	0
																						0	0	0	0
																						0	0	0	0
																						0	0	0	0
																						0	0	0	0
																						0	0	0	0
																						0	0	0	0
																						0	0	0	0
																						0	0	0	0
																						0	0	0	0
																						0	0	0	0
																						0	0	0	0
																						0	0	0	0
																						0	0	0	0
																						0	0	0	0
																						0	0	0	0
																						0	0	0	0
																						0	0	0	0
																						0	0	0	0
																						0	0	0	0
																						0	0	0	0
																						0	0	0	0
																						0	0	0	0
																						0	0	0	0
																						0	0	0	0
																						0	0	0	0
																						0	0	0	0
																						0	0	0	0
																						0	0	0	0
																						0	0	0	0
																						0	0	0	0
																						0	0	0	0
																						0	0	0	0
																						0	0	0	0
																						0	0	0	0
																						0	0	0	0
																						0	0	0	0
																						0	0	0	0
																						0	0	0	0
																						0	0	0	0
																						0	0	0	0
																						0	0	0	0
																						0	0	0	0
																						0	0	0	0
																						0	0	0	0
																						0	0	0	0
																						0	0	0	0
																						0	0	0	0
																						0	0	0	0
																						0	0	0	0
																						0	0	0	0
																						0	0	0	0
																						0	0	0	0
																						0	0	0	0
																						0	0	0	0
																						0	0	0	0
																						0	0	0	0
																						0	0	0	0
																						0	0	0	0
																						0	0	0	0
																						0	0	0	0
																						0	0	0	0
																						0	0	0	0
																						0	0	0	0
																						0	0	0	0
																						0	0	0	0
																						0	0	0	0
																						0	0	0	0

## Sheet: Decision tree
Determination of resting energy expenditure and estimated energy requirement by predictive equations in young healthy adults
The present calculator has been developed by the PROFITH “PROmoting FITness and Health through physical activity” research group. Department of Physical Education and Sport, Faculty of Sport Sciences, University of Granada
Authors: Francisco J. Amaro-Gahete, Guillermo Sánchez-Delgado, Juan M.A. Alcantara, Borja Martinez-Tellez, Victoria Muñoz-Hernandez, Elisa Merchán, Marie Löf, Idoia Labayen & Jonatan R. Ruiz.
Contact: Francisco J. Amaro Gahete (amarof@ugr.es)
February 27th, 2018
